# Supplementary material for: Integration of Count Difference and Curve Similarity in Negative Regulatory Element Detection
Source: Front Genet. 2022 Feb 18;13:818344. doi: 10.3389/fgene.2022.818344 (PMC8896116; doi:10.3389/fgene.2022.818344)
Supplement: Supplementary file 1 [file Table2.XLSX]

## Sheet: Sheet1
	Table 2. STARR-seq datasets statistics
	Cell	plasmid fragments	cDNA fragments	Purpose	Ref
	K562	95112331	119084321	silencer	Doni Jayavelu et al.,2020
	A549	1584269898	236481908	enhancer	Johnson et al.,2018
