# Supplementary material for: Integration of Count Difference and Curve Similarity in Negative Regulatory Element Detection
Source: Front Genet. 2022 Feb 18;13:818344. doi: 10.3389/fgene.2022.818344 (PMC8896116; doi:10.3389/fgene.2022.818344)
Supplement: Supplementary file 2 [file Table3.XLSX]

## Sheet: Sheet1
	Table 3. Motifs enriched at Fast-NR and CRADLE identified silencers
	Motif	E-value	Known or Similar Motifs	Cell	Program
	TTTTTTTTTTTTTTT	3.8e-143	PRDM6, FOXJ3, ANDR	K562	Fast-NR
	TCAGSACCATGGACA	5.4e-97	REST, ZN335	K562	Fast-NR
	CCCAGGCTGGAGTGC	1.7e-36	TEAD1	K562	Fast-NR
	SCCGCCGCSGCCGCC	1.3e-167	SP2, SP3, SP1	A549	Fast-NR
	AAAGTGCTGGGATTA	1e-103		A549	Fast-NR
	RGTGGCTCACRCCT	2.4e-64	FOS, FOSB	A549	Fast-NR
	CCYGCCTCAGCCTCC	5.9e-265	ZN770, SP4, SP3	K562	CRADLE
	RCCTGTAATCCCAGC	4.7e-206	ZN264	K562	CRADLE
	CCAGGCTGGWSTS	1.5e-136		K562	CRADLE
	CCACYRCRCY	0.00025		K562	CRADLE
	ACCCYGTCTC	0.013		K562	CRADLE
	CTCCTGRSYTCAWG	0.014	RXRB	K562	CRADLE
	GCTGGGATTACAGGC	2.4E-453	ZN264	A549	CRADLE
	GGAGGCYGAGGCRGG	3.5E-376	ZN770, SP4, SP3	A549	CRADLE
	CCAGCCTGGSCAACA	1.5E-317	PAX5	A549	CRADLE
	MCTCCTGRSYTCARG	3.1e-06	RXRB	A549	CRADLE
	YGHGCCACYRCRCY	1.8e-05		A549	CRADLE
	AAACCCCRTCTCT	0.00032		A549	CRADLE
	CAGTGAGCCGAGAT	0.005	THAP1	A549	CRADLE
	AAAGGACATCCACA	0.021		A549	CRADLE
