# Supplementary material for: Integration of Count Difference and Curve Similarity in Negative Regulatory Element Detection
Source: Front Genet. 2022 Feb 18;13:818344. doi: 10.3389/fgene.2022.818344 (PMC8896116; doi:10.3389/fgene.2022.818344)
Supplement: Supplementary file 4 [file Table1.xlsx]

## Sheet: Sheet1
	Table 1. Programs
	Software	Language	Test	Replicate	Bias correction	Strategy	High resolution	Curve similarity	Data type	Extra required data file	Ref
	csaw	R	NB	Yes	No	SW	Low	No	ChIP-seq	No	Lun and Smyth, 2016
	MEDIPS	R	NB and t-test	No	No	SW	Low	No	DNA methylation	BSgenome	Lienhard et al., 2014
	PePr	Python	NB	Yes	No	SW	Low	No	ChIP-seq	No	Zhang et al., 2014
	CRADLE	Python	NB and t-test	No	Yes	FW	Low	No	STARR-seq	shear, pcr, map, gquad	Kim et al., 2021
	Fast-NR	Python	NB	No	No	Base	High	Yes	STARR-seq	genome size
	NB, Negative binomial distribution; SW, sliding window; FW, fixed window; Base, base pair; BSgenome, package of full genome sequence on Bioconductor; shear, shear bias (GC content); pcr, PCR bias (Gibbs free energy); map, map bias; gquad, G-quadruplex bias.
